# Supplementary material for: The Impact of Coping Flexibility on the Risk of Depressive Symptoms
Source: PLoS One. 2015 May 26;10(5):e0128307. doi: 10.1371/journal.pone.0128307 (PMC4444128; doi:10.1371/journal.pone.0128307)
Supplement: S1 Dataset — (XLSX) [file pone.0128307.s001.xlsx]

## Sheet: Sheet1
Sex	Age	Evaluation	Adaptation	CES-D	N-CES-D	16point	27point	N13point
1	18	13	9	0	0	0	0	0
1	18	15	10	0	0	0	0	0
1	18	11	9	0	0	0	0	0
1	18	15	15	0	0	0	0	0
1	18	10	8	0	0	0	0	0
2	18	10	2	0	0	0	0	0
2	18	5	12	0	0	0	0	0
2	18	14	8	0	0	0	0	0
2	18	9	6	0	0	0	0	0
2	18	12	10	0	0	0	0	0
2	18	14	9	0	0	0	0	0
2	18	8	10	0	0	0	0	0
1	19	7	10	0	0	0	0	0
1	19	14	10	0	0	0	0	0
1	19	11	10	0	0	0	0	0
2	19	11	10	0	0	0	0	0
2	19	8	8	0	0	0	0	0
2	19	15	9	0	0	0	0	0
2	19	15	10	0	0	0	0	0
2	19	13	9	0	0	0	0	0
2	19	14	10	0	0	0	0	0
2	19	13	9	0	0	0	0	0
1	19	11	11	0	0	0	0	0
1	20	8	8	0	0	0	0	0
1	20	10	14	0	0	0	0	0
1	20	11	7	0	0	0	0	0
1	20	10	6	0	0	0	0	0
2	20	12	9	0	0	0	0	0
2	20	13	8	0	0	0	0	0
2	20	3	15	0	0	0	0	0
1	21	15	15	0	0	0	0	0
1	21	13	8	0	0	0	0	0
1	22	13	9	0	0	0	0	0
2	22	9	14	0	0	0	0	0
2	24	14	7	0	0	0	0	0
1	25	14	7	0	0	0	0	0
1	25	15	12	0	0	0	0	0
1	18	10	9	1	0	0	0	0
1	18	10	10	1	0	0	0	0
1	18	12	10	1	0	0	0	0
2	18	12	10	1	0	0	0	0
2	18	10	5	1	0	0	0	0
2	18	11	13	1	0	0	0	0
2	18	10	10	1	0	0	0	0
1	18	13	10	1	1	0	0	0
1	18	14	8	1	1	0	0	0
2	18	12	10	1	1	0	0	0
2	18	8	6	1	1	0	0	0
2	18	13	10	1	1	0	0	0
2	18	11	5	1	1	0	0	0
2	19	14	5	1	0	0	0	0
2	19	15	6	1	0	0	0	0
1	19	9	8	1	1	0	0	0
1	19	9	10	1	1	0	0	0
2	19	9	9	1	1	0	0	0
2	19	12	6	1	1	0	0	0
2	19	11	7	1	1	0	0	0
2	19	14	7	1	1	0	0	0
1	20	13	6	1	0	0	0	0
1	20	13	8	1	0	0	0	0
1	20	10	9	1	0	0	0	0
1	20	10	10	1	1	0	0	0
2	20	12	9	1	1	0	0	0
2	20	9	4	1	1	0	0	0
2	20	9	2	1	1	0	0	0
1	22	9	7	1	1	0	0	0
2	18	8	6	2	0	0	0	0
2	18	13	9	2	0	0	0	0
1	18	12	11	2	1	0	0	0
1	18	12	4	2	1	0	0	0
1	18	14	10	2	1	0	0	0
1	18	14	10	2	1	0	0	0
2	18	11	9	2	1	0	0	0
2	18	13	9	2	1	0	0	0
2	18	10	15	2	1	0	0	0
2	18	11	15	2	1	0	0	0
2	18	14	8	2	1	0	0	0
2	18	14	8	2	1	0	0	0
2	18	12	8	2	1	0	0	0
1	19	8	7	2	1	0	0	0
1	19	14	10	2	1	0	0	0
2	19	13	13	2	1	0	0	0
2	19	8	10	2	1	0	0	0
1	19	8	0	2	1	0	0	0
2	19	11	5	2	1	0	0	0
1	19	12	9	2	2	0	0	0
2	19	12	15	2	2	0	0	0
2	19	10	5	2	2	0	0	0
2	20	14	8	2	0	0	0	0
1	20	9	7	2	1	0	0	0
1	20	14	9	2	1	0	0	0
1	20	7	9	2	2	0	0	0
2	20	14	10	2	2	0	0	0
2	20	11	3	2	2	0	0	0
2	20	11	10	2	2	0	0	0
2	20	6	5	2	2	0	0	0
1	21	10	9	2	2	0	0	0
2	18	9	9	3	0	0	0	0
1	18	14	9	3	1	0	0	0
1	18	10	8	3	1	0	0	0
2	18	11	8	3	1	0	0	0
2	18	15	10	3	1	0	0	0
2	18	13	12	3	1	0	0	0
1	18	9	6	3	1	0	0	0
1	18	11	9	3	2	0	0	0
2	18	10	5	3	2	0	0	0
2	18	13	11	3	2	0	0	0
2	18	11	4	3	2	0	0	0
2	18	13	15	3	2	0	0	0
2	18	10	5	3	2	0	0	0
1	18	15	15	3	3	0	0	0
2	18	14	10	3	3	0	0	0
2	18	10	5	3	3	0	0	0
1	19	13	10	3	0	0	0	0
1	19	13	11	3	2	0	0	0
1	19	11	10	3	3	0	0	0
1	19	10	14	3	3	0	0	0
1	19	7	4	3	3	0	0	0
2	19	9	7	3	3	0	0	0
2	19	14	10	3	3	0	0	0
1	20	14	8	3	0	0	0	0
2	20	13	8	3	0	0	0	0
1	20	12	10	3	2	0	0	0
1	20	10	4	3	2	0	0	0
1	20	15	9	3	2	0	0	0
1	20	10	5	3	2	0	0	0
1	20	9	9	3	2	0	0	0
2	20	10	9	3	2	0	0	0
1	20	11	10	3	3	0	0	0
1	20	9	0	3	3	0	0	0
1	20	14	6	3	3	0	0	0
2	20	11	5	3	3	0	0	0
2	21	14	8	3	3	0	0	0
2	22	10	14	3	3	0	0	0
2	18	8	6	4	1	0	0	0
1	18	6	9	4	2	0	0	0
1	18	9	12	4	2	0	0	0
1	18	15	15	4	2	0	0	0
1	18	7	7	4	2	0	0	0
1	18	10	6	4	2	0	0	0
2	18	9	10	4	2	0	0	0
1	18	14	8	4	3	0	0	0
1	18	12	8	4	3	0	0	0
2	18	11	5	4	3	0	0	0
2	18	7	14	4	3	0	0	0
2	18	11	4	4	3	0	0	0
2	18	9	7	4	3	0	0	0
2	18	12	10	4	3	0	0	0
2	18	11	11	4	3	0	0	0
2	18	6	15	4	3	0	0	0
1	18	10	8	4	4	0	0	0
2	18	7	6	4	4	0	0	0
2	18	8	0	4	4	0	0	0
2	18	10	5	4	4	0	0	0
2	18	13	8	4	4	0	0	0
2	19	7	11	4	0	0	0	0
2	19	10	9	4	2	0	0	0
1	19	14	12	4	3	0	0	0
1	19	15	10	4	3	0	0	0
2	19	12	13	4	3	0	0	0
2	19	12	5	4	3	0	0	0
2	19	7	4	4	3	0	0	0
2	19	12	5	4	3	0	0	0
2	19	13	6	4	3	0	0	0
1	19	8	6	4	4	0	0	0
2	19	14	9	4	4	0	0	0
2	20	10	9	4	2	0	0	0
1	20	9	8	4	3	0	0	0
1	20	10	9	4	3	0	0	0
1	20	12	7	4	3	0	0	0
2	20	10	8	4	3	0	0	0
2	20	4	1	4	3	0	0	0
2	20	4	1	4	3	0	0	0
1	20	6	14	4	4	0	0	0
1	20	14	5	4	4	0	0	0
2	20	11	5	4	4	0	0	0
2	20	6	7	4	4	0	0	0
2	20	7	11	4	4	0	0	0
2	21	15	11	4	2	0	0	0
1	21	10	10	4	4	0	0	0
1	21	11	12	4	4	0	0	0
1	22	15	10	4	3	0	0	0
1	23	9	15	4	1	0	0	0
1	25	14	9	4	4	0	0	0
1	18	12	5	5	3	0	0	0
1	18	14	10	5	3	0	0	0
1	18	8	10	5	3	0	0	0
1	18	6	10	5	3	0	0	0
2	18	8	9	5	3	0	0	0
2	18	10	5	5	3	0	0	0
2	18	12	8	5	3	0	0	0
2	18	13	8	5	3	0	0	0
2	18	13	5	5	3	0	0	0
1	18	8	14	5	3	0	0	0
1	18	12	8	5	4	0	0	0
2	18	10	8	5	4	0	0	0
2	18	13	5	5	4	0	0	0
2	18	13	7	5	4	0	0	0
2	18	14	6	5	4	0	0	0
2	18	13	7	5	4	0	0	0
1	19	13	8	5	0	0	0	0
1	19	15	15	5	0	0	0	0
2	19	14	4	5	2	0	0	0
1	19	13	9	5	3	0	0	0
1	19	13	7	5	3	0	0	0
2	19	10	6	5	3	0	0	0
2	19	9	8	5	3	0	0	0
2	19	12	5	5	3	0	0	0
2	19	12	7	5	3	0	0	0
2	19	15	10	5	3	0	0	0
2	19	12	4	5	3	0	0	0
2	19	10	10	5	4	0	0	0
1	19	11	9	5	4	0	0	0
1	19	12	3	5	4	0	0	0
2	19	8	9	5	4	0	0	0
2	19	11	5	5	4	0	0	0
1	19	9	8	5	5	0	0	0
2	19	4	11	5	5	0	0	0
2	19	8	7	5	5	0	0	0
2	19	10	15	5	5	0	0	0
2	20	14	14	5	1	0	0	0
1	20	13	11	5	2	0	0	0
1	20	8	9	5	2	0	0	0
2	20	9	8	5	2	0	0	0
2	20	10	10	5	2	0	0	0
1	20	12	6	5	3	0	0	0
1	20	9	13	5	3	0	0	0
2	20	10	4	5	4	0	0	0
2	20	9	7	5	4	0	0	0
2	20	9	6	5	4	0	0	0
2	20	6	7	5	5	0	0	0
1	21	8	5	5	3	0	0	0
2	21	14	1	5	3	0	0	0
2	21	2	5	5	3	0	0	0
1	22	11	11	5	4	0	0	0
1	23	7	7	5	4	0	0	0
2	18	14	15	6	3	0	0	0
2	18	10	7	6	3	0	0	0
1	18	10	7	6	4	0	0	0
1	18	13	10	6	4	0	0	0
1	18	14	10	6	4	0	0	0
2	18	14	9	6	4	0	0	0
2	18	8	0	6	4	0	0	0
1	18	12	8	6	4	0	0	0
1	18	9	9	6	5	0	0	0
2	18	8	12	6	5	0	0	0
2	18	0	14	6	5	0	0	0
2	18	13	5	6	5	0	0	0
2	18	13	13	6	5	0	0	0
2	18	14	10	6	5	0	0	0
2	18	13	10	6	5	0	0	0
2	18	10	9	6	5	0	0	0
2	18	13	10	6	6	0	0	0
1	19	7	8	6	2	0	0	0
1	19	9	9	6	3	0	0	0
2	19	8	12	6	4	0	0	0
1	19	12	9	6	4	0	0	0
1	19	3	5	6	5	0	0	0
2	19	9	10	6	5	0	0	0
2	19	11	5	6	5	0	0	0
1	19	9	10	6	6	0	0	0
1	20	10	8	6	0	0	0	0
1	20	13	9	6	0	0	0	0
2	20	12	11	6	2	0	0	0
1	20	12	6	6	2	0	0	0
1	20	7	8	6	2	0	0	0
1	20	14	8	6	2	0	0	0
1	20	7	3	6	3	0	0	0
1	20	15	8	6	3	0	0	0
1	20	8	8	6	4	0	0	0
1	20	10	9	6	5	0	0	0
1	20	9	7	6	5	0	0	0
1	21	9	8	6	4	0	0	0
1	21	14	6	6	4	0	0	0
1	23	5	7	6	0	0	0	0
2	23	6	10	6	5	0	0	0
1	18	13	11	7	1	0	0	0
2	18	14	10	7	3	0	0	0
1	18	7	5	7	4	0	0	0
2	18	9	9	7	4	0	0	0
2	18	15	5	7	4	0	0	0
2	18	14	12	7	4	0	0	0
2	18	15	7	7	5	0	0	0
2	18	9	7	7	5	0	0	0
2	18	14	5	7	6	0	0	0
2	18	11	5	7	6	0	0	0
2	18	9	9	7	7	0	0	0
2	18	10	15	7	7	0	0	0
1	19	11	4	7	1	0	0	0
2	19	11	9	7	2	0	0	0
1	19	13	5	7	2	0	0	0
1	19	9	6	7	2	0	0	0
2	19	13	4	7	2	0	0	0
2	19	8	2	7	4	0	0	0
2	19	5	13	7	4	0	0	0
2	19	9	10	7	4	0	0	0
1	19	10	8	7	4	0	0	0
2	19	13	4	7	5	0	0	0
2	19	12	13	7	5	0	0	0
2	19	14	5	7	5	0	0	0
1	19	12	11	7	6	0	0	0
1	19	14	10	7	6	0	0	0
2	19	8	6	7	6	0	0	0
2	19	13	11	7	6	0	0	0
2	19	6	10	7	7	0	0	0
2	19	8	13	7	7	0	0	0
1	20	14	15	7	0	0	0	0
1	20	12	10	7	3	0	0	0
2	20	13	10	7	3	0	0	0
2	20	13	14	7	4	0	0	0
2	20	9	6	7	4	0	0	0
2	20	8	6	7	5	0	0	0
2	20	6	15	7	5	0	0	0
2	20	12	8	7	5	0	0	0
2	20	14	10	7	5	0	0	0
2	20	10	9	7	5	0	0	0
1	20	8	6	7	6	0	0	0
2	20	6	4	7	6	0	0	0
2	20	14	3	7	7	0	0	0
2	20	10	13	7	7	0	0	0
2	20	10	5	7	7	0	0	0
2	20	11	6	7	7	0	0	0
1	21	15	6	7	2	0	0	0
2	21	13	15	7	5	0	0	0
2	21	12	11	7	5	0	0	0
1	21	12	5	7	5	0	0	0
1	21	13	9	7	6	0	0	0
1	21	7	5	7	7	0	0	0
2	26	8	10	7	6	0	0	0
2	18	15	10	8	2	0	0	0
2	18	14	10	8	4	0	0	0
2	18	12	5	8	5	0	0	0
1	18	13	10	8	6	0	0	0
2	18	6	0	8	6	0	0	0
2	18	7	6	8	6	0	0	0
2	18	12	9	8	6	0	0	0
1	18	12	5	8	7	0	0	0
1	18	8	8	8	7	0	0	0
2	18	11	7	8	7	0	0	0
1	19	7	5	8	0	0	0	0
1	19	10	5	8	1	0	0	0
1	19	10	5	8	1	0	0	0
2	19	9	10	8	2	0	0	0
2	19	13	5	8	4	0	0	0
1	19	15	13	8	5	0	0	0
1	19	6	5	8	5	0	0	0
2	19	12	10	8	5	0	0	0
2	19	8	5	8	5	0	0	0
1	19	15	1	8	5	0	0	0
2	19	10	5	8	5	0	0	0
1	19	13	6	8	6	0	0	0
1	19	11	5	8	6	0	0	0
2	19	10	9	8	6	0	0	0
2	19	9	1	8	6	0	0	0
2	19	11	2	8	6	0	0	0
1	19	10	10	8	7	0	0	0
2	19	14	5	8	7	0	0	0
2	19	11	8	8	8	0	0	0
2	19	5	10	8	8	0	0	0
1	20	13	10	8	1	0	0	0
2	20	10	4	8	3	0	0	0
2	20	4	1	8	4	0	0	0
1	20	12	6	8	4	0	0	0
1	20	10	7	8	4	0	0	0
2	20	11	5	8	4	0	0	0
2	20	12	14	8	4	0	0	0
1	20	13	11	8	5	0	0	0
2	20	13	6	8	5	0	0	0
1	20	14	5	8	6	0	0	0
1	20	7	8	8	6	0	0	0
2	20	2	11	8	6	0	0	0
1	20	8	14	8	7	0	0	0
2	20	12	7	8	7	0	0	0
2	20	11	10	8	7	0	0	0
2	20	15	14	8	8	0	0	0
2	21	10	4	8	0	0	0	0
2	21	4	0	8	3	0	0	0
2	21	12	9	8	3	0	0	0
1	21	12	7	8	3	0	0	0
2	21	8	10	8	6	0	0	0
1	21	7	8	8	6	0	0	0
1	21	11	3	8	6	0	0	0
1	21	3	5	8	6	0	0	0
1	21	14	5	8	6	0	0	0
1	21	14	9	8	7	0	0	0
2	21	10	15	8	7	0	0	0
2	22	10	8	8	5	0	0	0
2	22	11	10	8	6	0	0	0
2	24	10	10	8	3	0	0	0
2	18	3	1	9	3	0	0	0
2	18	9	10	9	4	0	0	0
2	18	9	5	9	5	0	0	0
2	18	10	5	9	5	0	0	0
1	18	9	9	9	6	0	0	0
2	18	8	10	9	6	0	0	0
2	18	10	10	9	6	0	0	0
1	18	5	10	9	7	0	0	0
2	18	14	4	9	7	0	0	0
2	18	4	4	9	7	0	0	0
1	18	7	8	9	8	0	0	0
1	18	12	7	9	8	0	0	0
2	18	15	10	9	8	0	0	0
2	18	13	5	9	8	0	0	0
2	18	12	9	9	8	0	0	0
1	18	11	5	9	9	0	0	0
2	19	5	5	9	1	0	0	0
2	19	8	8	9	3	0	0	0
1	19	9	10	9	3	0	0	0
1	19	9	6	9	5	0	0	0
1	19	13	9	9	5	0	0	0
2	19	10	4	9	5	0	0	0
1	19	10	7	9	5	0	0	0
1	19	11	9	9	5	0	0	0
1	19	13	5	9	6	0	0	0
2	19	9	8	9	6	0	0	0
2	19	9	10	9	6	0	0	0
2	19	13	5	9	6	0	0	0
2	19	11	9	9	6	0	0	0
2	19	9	6	9	7	0	0	0
2	19	12	9	9	7	0	0	0
2	19	9	5	9	7	0	0	0
1	19	11	7	9	8	0	0	0
1	19	13	8	9	8	0	0	0
2	19	8	7	9	8	0	0	0
1	20	14	12	9	2	0	0	0
1	20	9	8	9	3	0	0	0
1	20	12	8	9	3	0	0	0
1	20	11	9	9	4	0	0	0
2	20	13	6	9	5	0	0	0
2	20	8	4	9	6	0	0	0
1	20	8	11	9	6	0	0	0
1	20	6	7	9	6	0	0	0
2	20	9	11	9	6	0	0	0
2	20	12	10	9	6	0	0	0
2	20	8	5	9	6	0	0	0
2	20	14	10	9	6	0	0	0
2	20	14	8	9	7	0	0	0
1	20	5	4	9	8	0	0	0
2	21	10	8	9	4	0	0	0
1	21	12	10	9	5	0	0	0
2	21	12	10	9	5	0	0	0
2	22	8	9	9	6	0	0	0
2	18	12	8	10	2	0	0	0
1	18	5	7	10	3	0	0	0
2	18	6	9	10	3	0	0	0
2	18	6	6	10	4	0	0	0
2	18	12	10	10	5	0	0	0
1	18	10	7	10	6	0	0	0
2	18	11	10	10	6	0	0	0
2	18	8	5	10	6	0	0	0
2	18	12	10	10	6	0	0	0
2	18	15	14	10	7	0	0	0
2	18	14	7	10	7	0	0	0
2	18	8	4	10	7	0	0	0
1	18	15	10	10	8	0	0	0
1	18	10	13	10	8	0	0	0
2	18	12	8	10	8	0	0	0
2	18	12	6	10	8	0	0	0
2	18	11	8	10	8	0	0	0
2	18	13	6	10	9	0	0	0
1	19	8	8	10	1	0	0	0
1	19	10	5	10	3	0	0	0
1	19	9	6	10	4	0	0	0
2	19	12	6	10	6	0	0	0
1	19	15	8	10	6	0	0	0
1	19	11	8	10	6	0	0	0
2	19	5	2	10	6	0	0	0
2	19	9	7	10	6	0	0	0
1	19	8	15	10	6	0	0	0
2	19	15	8	10	7	0	0	0
2	19	14	6	10	8	0	0	0
2	19	7	10	10	8	0	0	0
2	19	7	8	10	8	0	0	0
1	19	8	9	10	9	0	0	0
2	19	8	5	10	9	0	0	0
2	20	7	4	10	2	0	0	0
1	20	15	15	10	3	0	0	0
1	20	10	8	10	4	0	0	0
2	20	13	5	10	4	0	0	0
2	20	12	7	10	4	0	0	0
2	20	8	8	10	4	0	0	0
2	20	12	8	10	5	0	0	0
2	20	10	15	10	5	0	0	0
1	20	13	10	10	5	0	0	0
1	20	13	6	10	5	0	0	0
2	20	12	6	10	6	0	0	0
1	20	10	8	10	7	0	0	0
1	20	10	6	10	7	0	0	0
2	20	11	4	10	7	0	0	0
2	20	7	7	10	9	0	0	0
2	21	8	10	10	3	0	0	0
2	21	11	9	10	5	0	0	0
1	21	4	7	10	5	0	0	0
2	21	13	13	10	6	0	0	0
2	21	14	9	10	7	0	0	0
2	18	13	7	11	3	0	0	0
2	18	6	1	11	4	0	0	0
1	18	12	4	11	4	0	0	0
2	18	8	5	11	6	0	0	0
2	18	5	7	11	6	0	0	0
2	18	12	8	11	6	0	0	0
2	18	11	4	11	7	0	0	0
1	18	13	7	11	8	0	0	0
1	18	11	12	11	8	0	0	0
2	18	14	5	11	8	0	0	0
2	18	11	10	11	8	0	0	0
2	18	7	13	11	8	0	0	0
2	18	12	8	11	9	0	0	0
2	18	8	10	11	9	0	0	0
2	18	13	10	11	10	0	0	0
2	18	12	9	11	10	0	0	0
2	19	9	7	11	2	0	0	0
2	19	5	5	11	3	0	0	0
2	19	13	10	11	4	0	0	0
2	19	7	5	11	4	0	0	0
2	19	13	9	11	5	0	0	0
1	19	13	8	11	5	0	0	0
1	19	13	8	11	6	0	0	0
1	19	13	5	11	7	0	0	0
1	19	11	10	11	7	0	0	0
2	19	13	8	11	7	0	0	0
1	19	14	5	11	8	0	0	0
1	19	12	10	11	8	0	0	0
1	19	7	8	11	8	0	0	0
2	19	8	5	11	8	0	0	0
2	19	11	9	11	9	0	0	0
2	19	9	4	11	9	0	0	0
2	19	11	6	11	9	0	0	0
2	19	12	6	11	9	0	0	0
2	19	10	8	11	10	0	0	0
2	19	8	9	11	10	0	0	0
1	19	10	13	11	10	0	0	0
2	20	12	8	11	4	0	0	0
2	20	13	13	11	6	0	0	0
2	20	13	13	11	6	0	0	0
2	20	10	6	11	6	0	0	0
1	20	11	5	11	6	0	0	0
2	20	8	13	11	7	0	0	0
1	20	12	11	11	7	0	0	0
2	20	9	8	11	8	0	0	0
2	20	10	7	11	9	0	0	0
1	21	9	6	11	3	0	0	0
1	21	9	8	11	5	0	0	0
2	21	10	11	11	7	0	0	0
2	21	8	7	11	9	0	0	0
2	18	10	9	12	6	0	0	0
1	18	8	5	12	7	0	0	0
2	18	8	9	12	8	0	0	0
2	18	13	6	12	8	0	0	0
2	18	11	4	12	8	0	0	0
2	18	11	7	12	9	0	0	0
2	18	9	15	12	10	0	0	0
2	18	11	6	12	10	0	0	0
1	19	10	5	12	2	0	0	0
2	19	9	5	12	3	0	0	0
1	19	7	4	12	3	0	0	0
1	19	9	6	12	4	0	0	0
1	19	10	6	12	5	0	0	0
2	19	8	2	12	6	0	0	0
1	19	13	8	12	6	0	0	0
1	19	11	9	12	7	0	0	0
2	19	9	5	12	7	0	0	0
1	19	5	8	12	8	0	0	0
2	19	9	10	12	8	0	0	0
1	19	11	10	12	9	0	0	0
2	19	12	13	12	9	0	0	0
1	19	11	7	12	9	0	0	0
2	19	12	8	12	9	0	0	0
2	19	10	5	12	9	0	0	0
2	19	6	8	12	9	0	0	0
2	19	14	4	12	9	0	0	0
1	19	7	8	12	10	0	0	0
2	19	13	5	12	10	0	0	0
1	19	7	10	12	11	0	0	0
2	20	9	6	12	2	0	0	0
1	20	4	2	12	3	0	0	0
1	20	7	1	12	4	0	0	0
2	20	10	4	12	4	0	0	0
2	20	8	4	12	5	0	0	0
1	20	10	8	12	6	0	0	0
1	20	6	0	12	7	0	0	0
1	20	7	10	12	7	0	0	0
2	20	14	10	12	7	0	0	0
1	20	11	11	12	9	0	0	0
2	20	7	8	12	9	0	0	0
1	20	11	11	12	12	0	0	0
2	20	13	7	12	12	0	0	0
1	21	8	6	12	2	0	0	0
1	21	8	13	12	5	0	0	0
2	21	13	8	12	6	0	0	0
2	21	12	10	12	8	0	0	0
2	22	9	12	12	9	0	0	0
1	18	8	1	13	8	0	0	0
2	18	12	4	13	9	0	0	0
1	18	15	9	13	9	0	0	0
2	18	15	2	13	9	0	0	0
2	18	13	7	13	9	0	0	0
1	18	5	0	13	10	0	0	0
1	18	8	9	13	10	0	0	0
1	18	11	10	13	10	0	0	0
2	18	10	7	13	10	0	0	0
2	18	11	5	13	10	0	0	0
2	18	9	9	13	11	0	0	0
2	18	14	6	13	11	0	0	0
2	19	11	9	13	4	0	0	0
1	19	14	14	13	5	0	0	0
1	19	14	9	13	5	0	0	0
1	19	12	13	13	6	0	0	0
1	19	8	6	13	7	0	0	0
1	19	10	7	13	8	0	0	0
2	19	4	5	13	8	0	0	0
1	19	5	9	13	9	0	0	0
2	19	6	8	13	9	0	0	0
2	19	6	2	13	9	0	0	0
2	19	9	3	13	9	0	0	0
2	19	11	4	13	9	0	0	0
2	19	11	10	13	10	0	0	0
1	19	10	8	13	11	0	0	0
1	19	8	6	13	11	0	0	0
2	19	15	4	13	11	0	0	0
2	19	7	5	13	11	0	0	0
1	19	12	10	13	11	0	0	0
2	19	11	6	13	12	0	0	0
2	20	6	6	13	3	0	0	0
2	20	7	4	13	5	0	0	0
2	20	11	5	13	5	0	0	0
2	20	6	5	13	8	0	0	0
1	20	8	10	13	9	0	0	0
1	20	8	8	13	9	0	0	0
1	20	14	9	13	10	0	0	0
1	20	13	9	13	10	0	0	0
1	20	14	10	13	11	0	0	0
1	20	11	14	13	11	0	0	0
2	20	9	10	13	11	0	0	0
1	21	9	3	13	4	0	0	0
2	21	12	8	13	8	0	0	0
1	21	6	4	13	10	0	0	0
1	22	11	5	13	9	0	0	0
1	23	12	9	13	7	0	0	0
1	18	7	8	14	7	0	0	0
2	18	9	7	14	8	0	0	0
1	18	11	8	14	8	0	0	0
2	18	12	9	14	8	0	0	0
1	18	12	10	14	9	0	0	0
2	18	7	5	14	9	0	0	0
1	18	6	5	14	9	0	0	0
2	18	11	4	14	9	0	0	0
2	18	12	10	14	9	0	0	0
2	18	8	11	14	9	0	0	0
1	18	7	1	14	10	0	0	0
2	18	10	5	14	10	0	0	0
2	18	10	7	14	10	0	0	0
2	18	10	9	14	11	0	0	0
1	18	10	7	14	11	0	0	0
2	18	6	6	14	11	0	0	0
2	18	8	10	14	11	0	0	0
1	18	10	9	14	12	0	0	0
2	18	9	10	14	12	0	0	0
2	19	9	5	14	3	0	0	0
2	19	9	0	14	4	0	0	0
1	19	6	1	14	4	0	0	0
2	19	11	11	14	6	0	0	0
2	19	11	4	14	7	0	0	0
1	19	11	9	14	8	0	0	0
1	19	15	7	14	8	0	0	0
2	19	10	5	14	8	0	0	0
1	19	9	0	14	9	0	0	0
1	19	8	10	14	10	0	0	0
1	19	13	5	14	10	0	0	0
1	19	14	6	14	10	0	0	0
1	19	11	10	14	10	0	0	0
2	19	15	10	14	10	0	0	0
2	19	11	4	14	10	0	0	0
1	19	13	5	14	10	0	0	0
2	19	12	4	14	10	0	0	0
1	19	8	10	14	11	0	0	0
1	19	7	6	14	11	0	0	0
1	19	13	10	14	11	0	0	0
2	19	13	10	14	11	0	0	0
2	19	8	15	14	11	0	0	0
1	19	9	5	14	11	0	0	0
2	19	14	5	14	11	0	0	0
1	19	15	15	14	12	0	0	0
1	19	8	0	14	12	0	0	0
2	19	11	3	14	12	0	0	0
2	19	14	10	14	12	0	0	0
2	19	13	7	14	13	0	0	1
1	20	10	4	14	5	0	0	0
2	20	13	8	14	6	0	0	0
2	20	12	4	14	6	0	0	0
2	20	11	6	14	7	0	0	0
1	20	14	10	14	8	0	0	0
2	20	13	8	14	8	0	0	0
1	20	14	12	14	9	0	0	0
2	20	11	8	14	9	0	0	0
2	20	12	10	14	9	0	0	0
2	20	15	9	14	9	0	0	0
1	20	10	4	14	10	0	0	0
1	20	11	10	14	10	0	0	0
1	20	13	10	14	10	0	0	0
2	20	9	5	14	10	0	0	0
2	20	13	7	14	10	0	0	0
1	20	12	4	14	11	0	0	0
2	20	9	7	14	11	0	0	0
2	20	12	10	14	11	0	0	0
2	20	12	7	14	11	0	0	0
1	20	13	8	14	12	0	0	0
1	20	11	10	14	12	0	0	0
2	21	9	5	14	7	0	0	0
2	21	5	2	14	7	0	0	0
1	21	14	11	14	8	0	0	0
1	21	4	8	14	11	0	0	0
2	23	10	10	14	12	0	0	0
1	18	9	5	15	5	0	0	0
2	18	6	5	15	7	0	0	0
1	18	6	3	15	9	0	0	0
2	18	6	15	15	9	0	0	0
2	18	11	0	15	9	0	0	0
1	18	8	14	15	10	0	0	0
2	18	8	6	15	11	0	0	0
1	18	6	9	15	11	0	0	0
2	18	8	7	15	11	0	0	0
2	18	12	5	15	11	0	0	0
2	18	15	10	15	12	0	0	0
2	18	5	4	15	12	0	0	0
2	18	9	10	15	12	0	0	0
2	18	14	9	15	12	0	0	0
2	18	9	7	15	12	0	0	0
2	18	8	6	15	12	0	0	0
2	19	7	0	15	7	0	0	0
1	19	14	12	15	8	0	0	0
1	19	3	2	15	8	0	0	0
1	19	4	6	15	9	0	0	0
2	19	9	12	15	9	0	0	0
2	19	9	9	15	10	0	0	0
2	19	13	6	15	10	0	0	0
2	19	5	14	15	11	0	0	0
1	19	6	5	15	12	0	0	0
2	19	10	12	15	12	0	0	0
2	19	10	5	15	12	0	0	0
2	19	10	2	15	13	0	0	1
2	19	9	6	15	15	0	0	1
2	20	9	8	15	6	0	0	0
2	20	8	6	15	7	0	0	0
2	20	12	9	15	7	0	0	0
2	20	10	5	15	8	0	0	0
1	20	6	5	15	8	0	0	0
2	20	7	9	15	8	0	0	0
1	20	13	12	15	8	0	0	0
2	20	5	6	15	10	0	0	0
1	20	12	13	15	10	0	0	0
1	20	9	5	15	10	0	0	0
1	20	9	5	15	10	0	0	0
2	20	11	8	15	10	0	0	0
2	20	11	10	15	11	0	0	0
2	20	7	9	15	11	0	0	0
1	20	8	6	15	11	0	0	0
2	20	12	8	15	12	0	0	0
2	20	13	10	15	12	0	0	0
1	21	11	10	15	6	0	0	0
2	21	9	9	15	8	0	0	0
1	21	12	5	15	9	0	0	0
2	18	9	0	16	5	1	0	0
2	18	5	9	16	9	1	0	0
1	18	12	10	16	10	1	0	0
1	18	11	6	16	10	1	0	0
1	18	5	5	16	11	1	0	0
2	18	13	9	16	12	1	0	0
2	18	12	8	16	12	1	0	0
2	18	10	5	16	13	1	0	1
1	18	10	9	16	15	1	0	1
2	19	12	5	16	7	1	0	0
1	19	10	6	16	7	1	0	0
2	19	12	3	16	8	1	0	0
2	19	4	0	16	8	1	0	0
2	19	2	0	16	8	1	0	0
1	19	9	5	16	8	1	0	0
1	19	12	5	16	9	1	0	0
2	19	10	7	16	9	1	0	0
2	19	11	8	16	9	1	0	0
2	19	11	5	16	10	1	0	0
1	19	9	2	16	10	1	0	0
2	19	7	5	16	10	1	0	0
2	19	9	8	16	12	1	0	0
2	19	9	10	16	12	1	0	0
2	19	12	7	16	13	1	0	1
2	19	6	8	16	13	1	0	1
2	19	10	7	16	13	1	0	1
2	19	10	6	16	13	1	0	1
1	19	12	10	16	14	1	0	1
2	19	13	6	16	14	1	0	1
1	19	8	6	16	15	1	0	1
2	20	9	6	16	6	1	0	0
1	20	5	4	16	7	1	0	0
1	20	5	5	16	8	1	0	0
1	20	10	5	16	9	1	0	0
1	20	7	10	16	10	1	0	0
1	20	6	5	16	10	1	0	0
1	20	6	6	16	11	1	0	0
2	20	9	5	16	11	1	0	0
2	20	9	5	16	12	1	0	0
1	20	14	13	16	13	1	0	1
2	20	12	7	16	13	1	0	1
1	20	5	1	16	14	1	0	1
1	20	10	10	16	14	1	0	1
2	21	11	7	16	8	1	0	0
2	21	9	4	16	10	1	0	0
1	21	14	11	16	11	1	0	0
1	21	10	6	16	13	1	0	1
1	22	13	11	16	10	1	0	0
2	18	13	10	17	6	1	0	0
2	18	12	11	17	10	1	0	0
1	18	10	9	17	12	1	0	0
1	18	3	4	17	12	1	0	0
2	18	7	1	17	12	1	0	0
1	18	13	6	17	12	1	0	0
2	18	12	5	17	12	1	0	0
1	18	11	6	17	12	1	0	0
2	18	7	9	17	13	1	0	1
2	18	11	8	17	13	1	0	1
2	18	12	6	17	13	1	0	1
2	18	10	3	17	13	1	0	1
2	18	10	10	17	13	1	0	1
2	18	11	7	17	14	1	0	1
2	18	14	5	17	14	1	0	1
2	18	11	7	17	14	1	0	1
2	19	8	6	17	6	1	0	0
1	19	11	5	17	6	1	0	0
2	19	10	6	17	7	1	0	0
1	19	6	4	17	8	1	0	0
2	19	11	9	17	9	1	0	0
1	19	10	7	17	10	1	0	0
2	19	13	3	17	10	1	0	0
1	19	8	10	17	11	1	0	0
1	19	8	9	17	11	1	0	0
2	19	11	13	17	11	1	0	0
1	19	11	8	17	11	1	0	0
2	19	14	7	17	11	1	0	0
2	19	6	5	17	12	1	0	0
2	19	13	14	17	12	1	0	0
1	19	7	0	17	12	1	0	0
2	19	4	11	17	12	1	0	0
2	19	8	10	17	14	1	0	1
1	19	6	6	17	15	1	0	1
1	20	3	0	17	6	1	0	0
2	20	12	5	17	8	1	0	0
1	20	14	7	17	9	1	0	0
1	20	2	6	17	9	1	0	0
1	20	9	6	17	9	1	0	0
2	20	8	5	17	10	1	0	0
1	20	11	5	17	12	1	0	0
2	20	6	3	17	12	1	0	0
1	20	10	11	17	13	1	0	1
1	20	13	2	17	14	1	0	1
1	20	8	0	17	14	1	0	1
2	20	15	9	17	16	1	0	1
2	20	14	6	17	16	1	0	1
1	21	13	8	17	7	1	0	0
2	21	10	5	17	9	1	0	0
2	21	11	5	17	11	1	0	0
1	21	10	8	17	13	1	0	1
1	22	12	7	17	6	1	0	0
2	22	9	8	17	6	1	0	0
1	22	6	3	17	11	1	0	0
1	22	9	8	17	11	1	0	0
1	26	14	11	17	16	1	0	1
2	18	6	5	18	7	1	0	0
1	18	10	0	18	8	1	0	0
2	18	5	2	18	11	1	0	0
1	18	14	10	18	12	1	0	0
2	18	9	5	18	12	1	0	0
1	18	10	9	18	13	1	0	1
2	18	4	3	18	13	1	0	1
2	18	13	10	18	13	1	0	1
2	18	3	5	18	13	1	0	1
2	18	12	2	18	13	1	0	1
2	18	10	10	18	13	1	0	1
2	18	7	6	18	15	1	0	1
2	19	7	5	18	9	1	0	0
2	19	10	5	18	10	1	0	0
2	19	9	5	18	10	1	0	0
1	19	12	10	18	10	1	0	0
1	19	13	12	18	11	1	0	0
1	19	13	4	18	11	1	0	0
2	19	6	4	18	12	1	0	0
2	19	7	8	18	12	1	0	0
2	19	10	6	18	13	1	0	1
2	19	11	9	18	13	1	0	1
1	19	12	4	18	14	1	0	1
2	19	9	3	18	14	1	0	1
1	20	7	4	18	8	1	0	0
2	20	9	5	18	9	1	0	0
2	20	9	5	18	10	1	0	0
2	20	6	5	18	10	1	0	0
1	20	6	5	18	10	1	0	0
1	20	10	3	18	11	1	0	0
1	20	14	11	18	12	1	0	0
2	20	9	9	18	14	1	0	1
1	20	13	6	18	15	1	0	1
1	21	7	6	18	12	1	0	0
1	21	11	5	18	14	1	0	1
1	21	12	8	18	14	1	0	1
2	21	0	3	18	16	1	0	1
1	26	8	9	18	12	1	0	0
1	18	10	0	19	8	1	0	0
2	18	7	1	19	11	1	0	0
2	18	11	10	19	11	1	0	0
1	18	12	11	19	12	1	0	0
2	18	13	11	19	12	1	0	0
1	18	11	8	19	12	1	0	0
2	18	14	8	19	14	1	0	1
2	18	5	5	19	14	1	0	1
2	19	11	5	19	8	1	0	0
2	19	9	5	19	9	1	0	0
2	19	12	9	19	10	1	0	0
1	19	6	5	19	10	1	0	0
2	19	9	5	19	11	1	0	0
2	19	9	0	19	11	1	0	0
2	19	11	10	19	11	1	0	0
2	19	8	11	19	11	1	0	0
2	19	4	4	19	12	1	0	0
2	19	10	9	19	12	1	0	0
2	19	14	6	19	12	1	0	0
2	19	14	5	19	13	1	0	1
1	19	12	8	19	14	1	0	1
2	19	11	10	19	14	1	0	1
2	19	12	14	19	14	1	0	1
1	19	9	1	19	14	1	0	1
2	19	13	5	19	14	1	0	1
2	19	8	5	19	14	1	0	1
1	19	11	6	19	14	1	0	1
2	19	15	7	19	15	1	0	1
2	19	11	6	19	15	1	0	1
2	19	11	3	19	15	1	0	1
1	19	8	8	19	15	1	0	1
2	19	8	9	19	17	1	0	1
2	19	12	9	19	18	1	0	1
1	20	12	5	19	7	1	0	0
1	20	7	1	19	11	1	0	0
2	20	7	5	19	12	1	0	0
1	20	13	8	19	12	1	0	0
1	20	14	5	19	12	1	0	0
1	20	13	7	19	13	1	0	1
2	20	9	2	19	13	1	0	1
1	20	11	8	19	14	1	0	1
1	20	8	9	19	14	1	0	1
2	20	10	8	19	17	1	0	1
2	21	12	3	19	8	1	0	0
2	21	7	6	19	11	1	0	0
1	21	10	14	19	14	1	0	1
2	21	7	7	19	14	1	0	1
1	21	10	7	19	15	1	0	1
1	22	12	9	19	13	1	0	1
1	23	14	13	19	17	1	0	1
2	25	12	5	19	16	1	0	1
2	18	9	5	20	11	1	0	0
1	18	10	8	20	12	1	0	0
1	18	13	8	20	12	1	0	0
2	18	11	9	20	12	1	0	0
2	18	3	1	20	13	1	0	1
1	18	10	4	20	13	1	0	1
2	18	8	11	20	14	1	0	1
1	18	11	6	20	15	1	0	1
2	18	12	7	20	15	1	0	1
2	18	9	9	20	16	1	0	1
2	18	13	14	20	17	1	0	1
2	18	12	10	20	17	1	0	1
1	18	11	12	20	18	1	0	1
2	19	11	5	20	9	1	0	0
1	19	7	4	20	13	1	0	1
1	19	10	12	20	13	1	0	1
2	19	12	9	20	13	1	0	1
2	19	9	8	20	14	1	0	1
1	19	11	7	20	14	1	0	1
2	19	4	6	20	14	1	0	1
1	19	10	6	20	14	1	0	1
1	19	9	9	20	15	1	0	1
2	19	10	6	20	15	1	0	1
2	19	7	2	20	15	1	0	1
2	19	11	3	20	15	1	0	1
2	19	10	0	20	15	1	0	1
1	19	10	6	20	16	1	0	1
2	19	7	4	20	16	1	0	1
2	19	10	6	20	16	1	0	1
1	19	9	9	20	16	1	0	1
1	19	7	6	20	16	1	0	1
2	19	14	8	20	16	1	0	1
2	19	9	9	20	16	1	0	1
2	19	15	8	20	16	1	0	1
2	19	8	7	20	16	1	0	1
2	19	4	4	20	16	1	0	1
2	19	10	11	20	17	1	0	1
2	20	11	5	20	9	1	0	0
2	20	11	5	20	10	1	0	0
2	20	10	6	20	10	1	0	0
2	20	3	2	20	11	1	0	0
1	20	8	4	20	11	1	0	0
1	20	2	0	20	12	1	0	0
2	20	12	9	20	13	1	0	1
1	20	13	8	20	15	1	0	1
1	20	11	3	20	16	1	0	1
1	20	13	12	20	17	1	0	1
2	21	12	9	20	10	1	0	0
1	21	12	13	20	15	1	0	1
2	21	9	7	20	17	1	0	1
1	22	11	5	20	14	1	0	1
1	18	5	7	21	12	1	0	0
2	18	9	4	21	13	1	0	1
2	18	7	10	21	14	1	0	1
1	18	10	10	21	14	1	0	1
2	18	6	6	21	15	1	0	1
1	18	5	5	21	15	1	0	1
2	18	12	7	21	15	1	0	1
2	18	5	7	21	15	1	0	1
2	18	14	5	21	16	1	0	1
1	18	11	5	21	16	1	0	1
1	18	9	5	21	16	1	0	1
1	18	7	6	21	17	1	0	1
1	18	6	8	21	17	1	0	1
1	19	12	10	21	11	1	0	0
1	19	11	5	21	11	1	0	0
2	19	11	4	21	12	1	0	0
2	19	11	12	21	13	1	0	1
1	19	10	8	21	13	1	0	1
2	19	8	2	21	13	1	0	1
1	19	5	11	21	13	1	0	1
2	19	8	0	21	15	1	0	1
1	19	7	8	21	15	1	0	1
2	19	7	4	21	16	1	0	1
2	19	8	9	21	16	1	0	1
1	19	10	7	21	17	1	0	1
2	19	12	15	21	17	1	0	1
2	19	10	5	21	17	1	0	1
2	19	4	11	21	17	1	0	1
1	19	11	9	21	17	1	0	1
2	20	10	5	21	10	1	0	0
1	20	5	3	21	11	1	0	0
2	20	11	2	21	11	1	0	0
2	20	8	5	21	12	1	0	0
1	20	5	3	21	12	1	0	0
2	20	14	5	21	13	1	0	1
1	20	8	5	21	13	1	0	1
2	20	14	10	21	15	1	0	1
2	20	12	3	21	15	1	0	1
2	20	7	4	21	16	1	0	1
1	20	9	4	21	16	1	0	1
1	20	15	10	21	18	1	0	1
2	20	8	7	21	18	1	0	1
1	21	13	8	21	10	1	0	0
1	21	11	1	21	10	1	0	0
2	21	9	8	21	11	1	0	0
2	21	12	5	21	13	1	0	1
2	21	10	7	21	19	1	0	1
1	22	13	10	21	15	1	0	1
1	25	10	5	21	13	1	0	1
2	18	10	2	22	12	1	0	0
2	18	9	5	22	13	1	0	1
2	18	7	0	22	13	1	0	1
2	18	10	5	22	14	1	0	1
2	18	12	7	22	15	1	0	1
2	18	12	6	22	16	1	0	1
2	18	11	6	22	17	1	0	1
2	18	9	3	22	17	1	0	1
2	18	6	3	22	18	1	0	1
2	18	10	2	22	20	1	0	1
2	19	6	8	22	12	1	0	0
2	19	10	5	22	12	1	0	0
2	19	10	7	22	12	1	0	0
2	19	7	6	22	13	1	0	1
2	19	6	0	22	13	1	0	1
2	19	7	8	22	13	1	0	1
2	19	7	3	22	14	1	0	1
2	19	14	6	22	14	1	0	1
1	19	12	7	22	15	1	0	1
2	19	11	1	22	15	1	0	1
2	19	5	5	22	15	1	0	1
2	19	12	1	22	15	1	0	1
2	19	12	1	22	15	1	0	1
2	19	9	1	22	17	1	0	1
2	19	12	8	22	17	1	0	1
1	20	12	9	22	12	1	0	0
2	20	12	5	22	12	1	0	0
2	20	12	9	22	13	1	0	1
1	20	10	5	22	14	1	0	1
1	20	8	6	22	14	1	0	1
2	20	10	5	22	15	1	0	1
1	20	6	0	22	16	1	0	1
2	20	13	15	22	16	1	0	1
1	20	10	7	22	17	1	0	1
1	20	6	3	22	17	1	0	1
2	20	12	5	22	18	1	0	1
1	20	12	9	22	18	1	0	1
1	20	7	12	22	19	1	0	1
1	21	8	3	22	10	1	0	0
2	21	11	10	22	14	1	0	1
2	21	4	0	22	15	1	0	1
2	21	11	4	22	18	1	0	1
1	22	14	14	22	17	1	0	1
1	22	9	12	22	17	1	0	1
2	18	12	6	23	11	1	0	0
1	18	13	8	23	13	1	0	1
2	18	7	7	23	15	1	0	1
2	18	8	5	23	15	1	0	1
2	18	13	7	23	16	1	0	1
2	18	9	3	23	19	1	0	1
2	18	7	1	23	19	1	0	1
2	18	9	9	23	20	1	0	1
2	18	6	9	23	21	1	0	1
2	18	12	6	23	22	1	0	1
2	19	10	5	23	12	1	0	0
2	19	13	4	23	14	1	0	1
2	19	13	4	23	14	1	0	1
2	19	13	9	23	14	1	0	1
1	19	7	6	23	15	1	0	1
2	19	12	7	23	15	1	0	1
1	19	11	4	23	16	1	0	1
1	19	7	3	23	16	1	0	1
1	19	8	5	23	16	1	0	1
1	19	8	2	23	16	1	0	1
1	19	10	4	23	16	1	0	1
2	19	9	10	23	17	1	0	1
2	19	8	6	23	17	1	0	1
1	19	11	9	23	18	1	0	1
1	19	10	6	23	18	1	0	1
2	19	11	10	23	18	1	0	1
2	19	11	3	23	18	1	0	1
1	19	9	10	23	19	1	0	1
1	20	13	8	23	15	1	0	1
2	20	10	8	23	16	1	0	1
2	20	8	10	23	17	1	0	1
1	20	10	12	23	19	1	0	1
1	20	10	8	23	19	1	0	1
1	21	13	6	23	12	1	0	0
1	21	9	7	23	15	1	0	1
2	21	15	5	23	22	1	0	1
1	22	12	0	23	11	1	0	0
2	22	13	7	23	15	1	0	1
1	24	15	10	23	18	1	0	1
2	18	9	5	24	14	1	0	1
2	18	8	0	24	15	1	0	1
2	18	11	7	24	15	1	0	1
2	18	12	8	24	16	1	0	1
2	18	11	8	24	16	1	0	1
2	18	10	10	24	17	1	0	1
2	18	6	8	24	17	1	0	1
2	18	11	9	24	17	1	0	1
1	18	5	3	24	18	1	0	1
2	18	11	4	24	18	1	0	1
1	18	15	10	24	20	1	0	1
1	18	10	3	24	20	1	0	1
1	19	15	15	24	12	1	0	0
2	19	13	9	24	13	1	0	1
2	19	14	11	24	13	1	0	1
2	19	6	5	24	14	1	0	1
2	19	7	4	24	14	1	0	1
2	19	6	5	24	15	1	0	1
2	19	9	1	24	15	1	0	1
2	19	12	5	24	15	1	0	1
1	19	10	5	24	16	1	0	1
1	19	13	9	24	16	1	0	1
2	19	11	8	24	16	1	0	1
2	19	12	8	24	17	1	0	1
1	19	11	8	24	18	1	0	1
2	19	10	6	24	18	1	0	1
2	19	7	15	24	19	1	0	1
2	19	5	11	24	19	1	0	1
1	19	7	9	24	20	1	0	1
1	19	11	8	24	21	1	0	1
2	20	9	9	24	15	1	0	1
2	20	7	3	24	16	1	0	1
2	20	5	0	24	19	1	0	1
1	20	8	7	24	19	1	0	1
2	20	9	8	24	19	1	0	1
2	20	7	6	24	21	1	0	1
2	21	4	8	24	15	1	0	1
1	21	14	14	24	17	1	0	1
1	21	8	12	24	19	1	0	1
1	22	7	4	24	16	1	0	1
1	23	10	8	24	16	1	0	1
2	26	9	8	24	18	1	0	1
1	18	15	9	25	18	1	0	1
1	18	10	10	25	19	1	0	1
1	18	13	8	25	19	1	0	1
2	18	9	2	25	19	1	0	1
2	18	13	1	25	19	1	0	1
2	18	5	4	25	20	1	0	1
2	18	12	9	25	22	1	0	1
2	19	7	4	25	14	1	0	1
2	19	10	13	25	14	1	0	1
2	19	10	5	25	16	1	0	1
2	19	12	10	25	16	1	0	1
2	19	14	10	25	17	1	0	1
2	19	5	8	25	17	1	0	1
1	19	5	5	25	18	1	0	1
2	19	12	7	25	18	1	0	1
2	19	10	8	25	18	1	0	1
2	19	11	7	25	19	1	0	1
1	19	3	10	25	19	1	0	1
2	19	7	5	25	19	1	0	1
2	19	8	0	25	19	1	0	1
2	19	10	2	25	19	1	0	1
2	19	10	6	25	19	1	0	1
1	19	6	5	25	20	1	0	1
2	19	11	1	25	20	1	0	1
1	19	12	12	25	21	1	0	1
2	19	8	15	25	22	1	0	1
1	20	4	1	25	18	1	0	1
1	20	3	7	25	19	1	0	1
1	20	7	6	25	19	1	0	1
1	20	8	6	25	19	1	0	1
2	20	14	7	25	20	1	0	1
1	20	14	6	25	21	1	0	1
2	21	5	3	25	15	1	0	1
2	21	12	10	25	17	1	0	1
2	21	12	4	25	18	1	0	1
2	21	8	4	25	18	1	0	1
2	22	10	6	25	17	1	0	1
1	23	8	8	25	15	1	0	1
2	18	5	0	26	14	1	0	1
2	18	8	5	26	16	1	0	1
2	18	7	4	26	16	1	0	1
2	18	6	4	26	16	1	0	1
2	18	3	0	26	17	1	0	1
2	18	8	7	26	18	1	0	1
2	18	8	5	26	19	1	0	1
1	18	9	13	26	19	1	0	1
2	18	8	11	26	20	1	0	1
2	18	11	9	26	20	1	0	1
2	18	8	6	26	20	1	0	1
2	18	11	5	26	22	1	0	1
2	18	9	5	26	22	1	0	1
1	19	12	7	26	16	1	0	1
2	19	7	5	26	16	1	0	1
1	19	5	0	26	16	1	0	1
1	19	6	8	26	17	1	0	1
2	19	13	15	26	18	1	0	1
2	19	5	5	26	19	1	0	1
1	19	10	10	26	19	1	0	1
1	19	6	15	26	19	1	0	1
1	19	6	15	26	19	1	0	1
1	19	9	4	26	20	1	0	1
2	19	5	3	26	20	1	0	1
2	19	10	7	26	20	1	0	1
1	19	7	8	26	20	1	0	1
2	19	2	1	26	21	1	0	1
2	19	6	7	26	21	1	0	1
2	19	9	15	26	21	1	0	1
2	19	8	4	26	22	1	0	1
2	20	11	5	26	15	1	0	1
2	20	8	2	26	16	1	0	1
1	20	5	1	26	16	1	0	1
1	20	7	0	26	17	1	0	1
2	20	11	3	26	18	1	0	1
2	20	6	11	26	18	1	0	1
1	20	9	11	26	19	1	0	1
1	20	4	0	26	20	1	0	1
2	20	9	5	26	20	1	0	1
1	21	7	2	26	15	1	0	1
2	21	7	1	26	15	1	0	1
1	21	7	9	26	19	1	0	1
1	21	14	15	26	19	1	0	1
1	21	7	7	26	20	1	0	1
2	21	14	10	26	22	1	0	1
2	22	6	8	26	16	1	0	1
2	22	14	9	26	19	1	0	1
1	18	10	8	27	18	1	1	1
2	18	9	0	27	18	1	1	1
2	18	10	5	27	18	1	1	1
2	18	8	9	27	19	1	1	1
2	18	12	9	27	21	1	1	1
2	18	12	8	27	22	1	1	1
2	18	8	13	27	23	1	1	1
2	18	8	13	27	23	1	1	1
2	18	9	9	27	25	1	1	1
2	19	11	10	27	19	1	1	1
2	19	9	4	27	20	1	1	1
2	19	5	9	27	20	1	1	1
1	19	11	8	27	21	1	1	1
1	19	9	8	27	21	1	1	1
2	19	5	12	27	21	1	1	1
1	19	6	12	27	22	1	1	1
1	19	6	3	27	22	1	1	1
2	19	10	10	27	22	1	1	1
2	19	12	8	27	22	1	1	1
2	19	12	3	27	22	1	1	1
1	20	6	1	27	17	1	1	1
2	20	6	4	27	17	1	1	1
1	20	9	5	27	19	1	1	1
1	20	9	8	27	21	1	1	1
1	20	10	10	27	21	1	1	1
2	20	12	4	27	21	1	1	1
2	20	8	8	27	23	1	1	1
1	21	12	4	27	16	1	1	1
2	21	13	7	27	21	1	1	1
2	21	8	6	27	22	1	1	1
1	18	1	2	28	18	1	1	1
1	18	10	9	28	18	1	1	1
2	18	11	5	28	22	1	1	1
1	18	13	7	28	25	1	1	1
2	19	8	4	28	17	1	1	1
2	19	0	0	28	19	1	1	1
2	19	12	8	28	20	1	1	1
2	19	5	13	28	20	1	1	1
2	19	5	11	28	20	1	1	1
2	19	13	6	28	21	1	1	1
2	19	5	7	28	24	1	1	1
2	20	8	6	28	18	1	1	1
2	20	3	4	28	19	1	1	1
1	20	14	10	28	19	1	1	1
2	20	12	4	28	19	1	1	1
2	20	5	8	28	20	1	1	1
1	20	8	7	28	20	1	1	1
2	20	9	7	28	22	1	1	1
2	21	6	3	28	18	1	1	1
2	21	9	4	28	19	1	1	1
1	21	13	10	28	20	1	1	1
2	21	13	9	28	22	1	1	1
2	22	11	5	28	19	1	1	1
2	22	14	2	28	21	1	1	1
1	18	6	0	29	19	1	1	1
2	18	10	0	29	20	1	1	1
2	18	6	6	29	20	1	1	1
2	18	10	5	29	21	1	1	1
2	18	10	7	29	21	1	1	1
2	18	10	10	29	23	1	1	1
2	18	15	0	29	24	1	1	1
2	19	4	2	29	17	1	1	1
2	19	8	4	29	19	1	1	1
1	19	8	4	29	19	1	1	1
2	19	12	8	29	20	1	1	1
2	19	13	6	29	21	1	1	1
2	19	13	5	29	21	1	1	1
1	19	14	9	29	22	1	1	1
2	19	14	15	29	22	1	1	1
1	19	12	5	29	24	1	1	1
1	20	11	8	29	18	1	1	1
2	20	8	1	29	18	1	1	1
2	20	6	7	29	21	1	1	1
1	20	11	8	29	22	1	1	1
1	20	0	0	29	22	1	1	1
2	20	9	8	29	22	1	1	1
2	20	15	7	29	22	1	1	1
1	20	9	6	29	23	1	1	1
1	20	8	6	29	25	1	1	1
2	20	8	8	29	25	1	1	1
2	21	12	5	29	17	1	1	1
2	22	11	7	29	20	1	1	1
1	18	5	4	30	19	1	1	1
2	18	11	6	30	19	1	1	1
2	18	10	12	30	23	1	1	1
2	18	11	5	30	24	1	1	1
2	18	4	5	30	24	1	1	1
1	18	4	6	30	25	1	1	1
1	18	5	5	30	25	1	1	1
1	18	10	5	30	25	1	1	1
1	18	11	6	30	25	1	1	1
2	18	10	5	30	26	1	1	1
1	19	15	0	30	19	1	1	1
1	19	0	0	30	19	1	1	1
2	19	6	6	30	21	1	1	1
2	19	5	4	30	21	1	1	1
1	19	14	1	30	21	1	1	1
1	19	1	1	30	21	1	1	1
2	19	2	0	30	22	1	1	1
2	19	12	10	30	27	1	1	1
1	20	4	1	30	19	1	1	1
1	20	11	10	30	23	1	1	1
1	20	8	8	30	23	1	1	1
2	20	9	4	30	23	1	1	1
2	20	6	4	30	23	1	1	1
1	20	7	8	30	23	1	1	1
2	20	13	10	30	25	1	1	1
2	20	9	8	30	25	1	1	1
2	20	6	8	30	25	1	1	1
2	21	5	0	30	19	1	1	1
2	21	10	3	30	20	1	1	1
1	21	8	5	30	23	1	1	1
1	21	7	5	30	23	1	1	1
1	22	11	6	30	20	1	1	1
1	22	6	7	30	23	1	1	1
2	18	12	5	31	21	1	1	1
2	18	12	5	31	21	1	1	1
2	18	3	5	31	21	1	1	1
1	19	4	5	31	20	1	1	1
2	19	9	6	31	20	1	1	1
2	19	4	0	31	21	1	1	1
1	19	12	7	31	21	1	1	1
2	19	11	10	31	22	1	1	1
2	19	8	0	31	23	1	1	1
2	19	2	6	31	23	1	1	1
2	19	7	0	31	23	1	1	1
2	19	13	6	31	23	1	1	1
1	19	9	6	31	24	1	1	1
2	19	5	15	31	24	1	1	1
1	19	6	6	31	24	1	1	1
2	19	11	9	31	25	1	1	1
2	19	4	9	31	25	1	1	1
2	20	9	4	31	19	1	1	1
2	20	10	5	31	21	1	1	1
2	20	11	7	31	21	1	1	1
1	20	6	14	31	23	1	1	1
1	20	9	14	31	23	1	1	1
1	20	9	7	31	25	1	1	1
1	21	12	6	31	19	1	1	1
1	21	12	12	31	22	1	1	1
2	21	13	5	31	23	1	1	1
2	21	2	5	31	23	1	1	1
1	21	6	8	31	24	1	1	1
1	21	9	8	31	24	1	1	1
1	22	11	9	31	21	1	1	1
1	22	10	13	31	24	1	1	1
2	18	11	2	32	20	1	1	1
2	18	10	9	32	24	1	1	1
2	18	11	2	32	24	1	1	1
2	18	4	2	32	24	1	1	1
2	18	8	9	32	26	1	1	1
2	18	7	9	32	26	1	1	1
2	18	13	6	32	26	1	1	1
2	18	12	7	32	28	1	1	1
2	18	3	7	32	28	1	1	1
2	19	13	9	32	23	1	1	1
1	19	13	9	32	23	1	1	1
2	19	8	4	32	25	1	1	1
2	19	10	9	32	26	1	1	1
2	19	7	9	32	26	1	1	1
2	19	8	9	32	26	1	1	1
1	19	3	5	32	29	1	1	1
1	20	10	9	32	20	1	1	1
1	20	9	5	32	20	1	1	1
2	20	11	4	32	21	1	1	1
2	20	14	7	32	25	1	1	1
1	20	13	4	32	25	1	1	1
2	20	9	9	32	25	1	1	1
2	20	6	9	32	25	1	1	1
2	20	6	9	32	25	1	1	1
1	20	12	9	32	26	1	1	1
1	20	3	9	32	26	1	1	1
1	21	6	0	32	23	1	1	1
1	21	7	11	32	24	1	1	1
2	21	5	3	32	24	1	1	1
2	21	10	3	32	24	1	1	1
1	21	8	11	32	24	1	1	1
1	22	9	10	32	24	1	1	1
1	22	6	10	32	24	1	1	1
2	18	11	5	33	21	1	1	1
1	18	3	6	33	21	1	1	1
1	18	12	6	33	21	1	1	1
2	18	8	8	33	23	1	1	1
2	18	11	6	33	25	1	1	1
2	18	9	7	33	25	1	1	1
2	18	6	7	33	25	1	1	1
2	18	9	10	33	26	1	1	1
2	18	8	9	33	27	1	1	1
2	18	8	9	33	27	1	1	1
2	18	13	5	33	28	1	1	1
2	18	13	5	33	28	1	1	1
2	19	13	5	33	21	1	1	1
2	19	9	5	33	23	1	1	1
2	19	6	2	33	24	1	1	1
2	19	15	0	33	24	1	1	1
2	19	0	0	33	24	1	1	1
1	19	8	2	33	26	1	1	1
2	19	5	7	33	26	1	1	1
1	19	7	2	33	26	1	1	1
2	19	10	7	33	26	1	1	1
2	19	5	5	33	28	1	1	1
2	19	13	6	33	28	1	1	1
1	19	9	3	33	29	1	1	1
2	20	9	1	33	21	1	1	1
2	20	15	5	33	21	1	1	1
2	20	7	0	33	22	1	1	1
2	20	6	1	33	22	1	1	1
2	20	3	8	33	22	1	1	1
2	20	3	0	33	23	1	1	1
1	20	6	11	33	24	1	1	1
1	20	9	11	33	24	1	1	1
2	20	4	0	33	26	1	1	1
2	20	13	2	33	26	1	1	1
2	20	11	0	33	26	1	1	1
2	20	2	2	33	26	1	1	1
2	21	10	6	33	22	1	1	1
2	21	8	2	33	22	1	1	1
1	21	12	0	33	22	1	1	1
1	21	3	0	33	22	1	1	1
1	21	7	6	33	25	1	1	1
2	21	12	9	33	28	1	1	1
1	22	10	5	33	26	1	1	1
1	22	5	5	33	26	1	1	1
2	24	12	15	33	29	1	1	1
2	24	3	15	33	29	1	1	1
2	18	5	4	34	26	1	1	1
2	18	10	4	34	26	1	1	1
2	19	7	7	34	25	1	1	1
2	19	8	7	34	25	1	1	1
2	19	10	6	34	27	1	1	1
2	19	10	10	34	27	1	1	1
2	19	5	10	34	27	1	1	1
2	19	13	6	34	30	1	1	1
2	19	2	6	34	30	1	1	1
1	20	10	8	34	24	1	1	1
2	20	7	1	34	25	1	1	1
2	20	5	6	34	25	1	1	1
2	20	10	6	34	25	1	1	1
1	20	13	10	34	26	1	1	1
2	20	8	5	34	27	1	1	1
2	20	7	5	34	27	1	1	1
2	20	2	2	34	28	1	1	1
2	20	10	7	34	29	1	1	1
2	20	5	7	34	29	1	1	1
2	21	8	0	34	22	1	1	1
2	21	11	4	34	23	1	1	1
1	18	10	0	35	23	1	1	1
1	18	7	12	35	24	1	1	1
1	18	8	12	35	24	1	1	1
2	18	14	7	35	25	1	1	1
2	18	1	7	35	25	1	1	1
2	18	6	11	35	30	1	1	1
2	18	9	11	35	30	1	1	1
2	19	3	0	35	23	1	1	1
2	19	9	5	35	23	1	1	1
1	19	2	5	35	25	1	1	1
1	19	7	7	35	25	1	1	1
2	19	12	10	35	25	1	1	1
1	19	8	7	35	25	1	1	1
2	19	3	10	35	25	1	1	1
2	19	11	10	35	26	1	1	1
2	19	9	4	35	26	1	1	1
2	19	6	4	35	26	1	1	1
1	19	13	12	35	28	1	1	1
1	19	7	9	35	29	1	1	1
2	20	8	4	35	26	1	1	1
2	20	7	10	35	26	1	1	1
2	20	8	10	35	26	1	1	1
2	20	6	5	35	27	1	1	1
2	20	8	7	35	28	1	1	1
1	20	9	5	35	28	1	1	1
2	20	5	3	35	28	1	1	1
1	20	5	4	35	28	1	1	1
1	20	10	4	35	28	1	1	1
1	21	9	5	35	24	1	1	1
2	21	12	10	35	25	1	1	1
2	21	6	6	35	29	1	1	1
2	18	9	7	36	26	1	1	1
1	18	10	9	36	29	1	1	1
1	18	5	4	36	31	1	1	1
1	19	7	6	36	24	1	1	1
2	19	9	2	36	26	1	1	1
2	19	12	5	36	27	1	1	1
1	19	8	5	36	28	1	1	1
2	19	11	8	36	28	1	1	1
2	19	13	9	36	28	1	1	1
1	19	7	5	36	28	1	1	1
2	19	4	8	36	28	1	1	1
2	19	2	9	36	28	1	1	1
1	19	7	6	36	29	1	1	1
2	19	7	3	36	29	1	1	1
2	19	9	15	36	29	1	1	1
2	19	6	15	36	29	1	1	1
2	19	1	1	36	30	1	1	1
2	19	14	1	36	30	1	1	1
2	20	8	6	36	26	1	1	1
2	20	12	9	36	27	1	1	1
2	20	9	10	36	27	1	1	1
2	20	5	6	36	28	1	1	1
2	20	6	11	36	31	1	1	1
2	20	9	9	36	31	1	1	1
2	21	7	5	36	26	1	1	1
1	21	11	2	36	26	1	1	1
2	21	7	3	36	27	1	1	1
2	21	11	10	36	29	1	1	1
2	21	8	10	36	32	1	1	1
2	22	8	1	36	27	1	1	1
2	22	7	1	36	27	1	1	1
1	22	12	11	36	29	1	1	1
1	23	10	11	36	28	1	1	1
1	23	5	11	36	28	1	1	1
2	18	8	5	37	27	1	1	1
2	18	1	8	37	28	1	1	1
2	18	13	8	37	28	1	1	1
2	18	9	9	37	29	1	1	1
2	18	6	8	37	29	1	1	1
2	18	9	8	37	29	1	1	1
1	18	5	3	37	32	1	1	1
1	18	10	3	37	32	1	1	1
2	19	12	7	37	25	1	1	1
1	19	8	6	37	27	1	1	1
1	19	6	6	37	27	1	1	1
1	19	3	1	37	28	1	1	1
1	19	11	5	37	29	1	1	1
2	19	7	6	37	29	1	1	1
2	19	8	6	37	29	1	1	1
2	19	11	3	37	30	1	1	1
2	19	4	3	37	30	1	1	1
2	20	10	4	37	26	1	1	1
1	20	7	7	37	29	1	1	1
2	20	10	15	37	29	1	1	1
1	20	8	7	37	29	1	1	1
2	20	5	15	37	29	1	1	1
2	21	8	0	37	27	1	1	1
1	21	9	11	37	28	1	1	1
1	22	12	13	37	27	1	1	1
2	18	4	6	38	28	1	1	1
2	18	4	1	38	28	1	1	1
1	18	10	8	38	30	1	1	1
1	18	5	8	38	30	1	1	1
1	18	7	9	38	32	1	1	1
1	18	8	9	38	32	1	1	1
1	19	8	0	38	26	1	1	1
2	19	12	6	38	28	1	1	1
1	19	12	10	38	29	1	1	1
2	19	5	4	38	30	1	1	1
1	19	7	6	38	30	1	1	1
2	19	7	3	38	31	1	1	1
2	19	4	10	38	31	1	1	1
2	19	8	3	38	31	1	1	1
2	19	11	10	38	31	1	1	1
2	19	8	6	38	33	1	1	1
2	19	13	13	38	33	1	1	1
2	19	7	6	38	33	1	1	1
2	19	2	13	38	33	1	1	1
2	20	8	2	38	30	1	1	1
2	20	7	2	38	30	1	1	1
2	20	9	10	38	31	1	1	1
1	20	7	5	38	31	1	1	1
1	20	8	5	38	31	1	1	1
2	21	8	1	38	29	1	1	1
2	18	11	6	39	29	1	1	1
2	18	14	10	39	31	1	1	1
2	18	1	10	39	31	1	1	1
2	19	11	8	39	28	1	1	1
2	19	4	8	39	28	1	1	1
2	19	4	7	39	32	1	1	1
2	19	10	7	39	32	1	1	1
2	19	11	7	39	32	1	1	1
2	19	5	7	39	32	1	1	1
1	20	9	6	39	28	1	1	1
2	20	5	3	39	28	1	1	1
2	20	10	4	39	29	1	1	1
2	20	6	5	39	31	1	1	1
1	20	7	12	39	32	1	1	1
1	20	8	12	39	32	1	1	1
2	20	3	11	39	34	1	1	1
2	20	12	11	39	34	1	1	1
1	21	9	3	39	28	1	1	1
2	19	10	0	40	28	1	1	1
2	19	7	0	40	29	1	1	1
2	19	6	12	40	30	1	1	1
2	19	9	12	40	30	1	1	1
1	19	7	7	40	31	1	1	1
1	19	7	7	40	32	1	1	1
2	19	2	9	40	32	1	1	1
2	19	13	8	40	32	1	1	1
2	19	2	8	40	32	1	1	1
2	19	13	9	40	32	1	1	1
1	19	12	11	40	33	1	1	1
2	19	10	8	40	34	1	1	1
2	19	5	8	40	34	1	1	1
2	20	10	5	40	32	1	1	1
2	20	5	5	40	32	1	1	1
2	20	6	7	40	34	1	1	1
1	21	5	10	40	40	1	1	1
2	22	5	1	40	32	1	1	1
2	22	10	1	40	32	1	1	1
2	19	7	12	41	33	1	1	1
2	19	8	12	41	33	1	1	1
1	20	10	4	41	29	1	1	1
2	20	12	6	41	30	1	1	1
2	18	8	9	42	31	1	1	1
2	18	6	4	42	33	1	1	1
2	19	11	5	42	33	1	1	1
2	19	4	5	42	33	1	1	1
2	19	8	9	42	36	1	1	1
1	20	1	4	42	32	1	1	1
1	20	3	6	42	32	1	1	1
1	20	9	8	42	35	1	1	1
2	21	9	11	42	34	1	1	1
1	21	14	10	42	35	1	1	1
2	18	4	0	43	33	1	1	1
2	19	4	5	43	32	1	1	1
1	19	15	12	43	34	1	1	1
2	20	11	7	43	31	1	1	1
2	20	6	0	43	32	1	1	1
1	20	9	6	43	33	1	1	1
1	20	6	6	43	33	1	1	1
2	21	7	6	43	31	1	1	1
1	21	11	9	43	33	1	1	1
1	21	13	5	43	33	1	1	1
1	21	2	5	43	33	1	1	1
1	21	4	9	43	33	1	1	1
1	21	6	4	43	34	1	1	1
2	18	4	2	44	34	1	1	1
1	18	6	1	44	36	1	1	1
2	19	3	6	44	32	1	1	1
2	19	12	6	44	32	1	1	1
2	19	5	2	44	33	1	1	1
2	19	10	2	44	33	1	1	1
2	19	8	8	44	36	1	1	1
2	20	8	9	44	36	1	1	1
1	21	8	7	44	33	1	1	1
2	18	11	8	45	36	1	1	1
1	18	9	4	45	36	1	1	1
1	18	6	4	45	36	1	1	1
2	19	5	3	45	33	1	1	1
2	19	15	14	45	34	1	1	1
2	19	5	6	45	35	1	1	1
2	19	10	6	45	35	1	1	1
2	19	10	7	45	40	1	1	1
2	20	6	0	45	36	1	1	1
1	21	11	7	45	33	1	1	1
2	21	6	2	45	33	1	1	1
2	19	9	10	46	37	1	1	1
2	19	6	10	46	37	1	1	1
2	19	9	7	46	40	1	1	1
2	19	6	7	46	40	1	1	1
1	20	4	4	46	34	1	1	1
1	20	11	4	46	34	1	1	1
1	20	13	9	46	37	1	1	1
2	20	13	9	46	37	1	1	1
1	20	2	9	46	37	1	1	1
2	20	2	9	46	37	1	1	1
2	20	10	2	47	36	1	1	1
2	20	10	7	47	36	1	1	1
1	21	0	0	47	39	1	1	1
2	19	9	4	48	40	1	1	1
1	21	8	1	48	37	1	1	1
1	18	13	15	49	37	1	1	1
2	20	10	4	49	37	1	1	1
1	20	15	5	49	37	1	1	1
1	20	0	5	49	37	1	1	1
1	23	4	3	49	37	1	1	1
2	18	7	5	50	42	1	1	1
2	19	2	0	50	39	1	1	1
2	19	3	11	50	39	1	1	1
2	19	12	11	50	39	1	1	1
1	19	15	15	50	42	1	1	1
1	19	12	12	50	43	1	1	1
1	20	2	5	50	40	1	1	1
1	20	13	5	50	40	1	1	1
1	21	9	0	50	38	1	1	1
1	21	6	0	50	38	1	1	1
2	22	10	11	50	39	1	1	1
2	22	5	11	50	39	1	1	1
1	19	3	0	51	39	1	1	1
1	19	12	0	51	39	1	1	1
1	20	2	5	51	42	1	1	1
2	18	6	11	52	40	1	1	1
2	18	9	11	52	40	1	1	1
1	19	7	2	52	40	1	1	1
2	19	7	9	52	40	1	1	1
2	19	8	9	52	40	1	1	1
2	20	10	8	53	41	1	1	1
1	19	8	7	54	42	1	1	1
2	19	9	6	54	42	1	1	1
2	19	4	5	54	42	1	1	1
2	19	11	5	54	42	1	1	1
2	19	6	6	54	42	1	1	1
1	19	7	7	54	42	1	1	1
2	20	6	0	54	42	1	1	1
2	20	9	0	54	42	1	1	1
2	20	13	0	54	43	1	1	1
2	18	2	9	55	46	1	1	1
2	19	5	4	56	44	1	1	1
2	19	7	6	56	44	1	1	1
2	19	8	12	56	44	1	1	1
2	19	10	4	56	44	1	1	1
2	19	8	6	56	44	1	1	1
2	19	9	12	56	44	1	1	1
1	20	10	0	57	45	1	1	1
2	20	9	9	57	45	1	1	1
2	20	6	9	57	45	1	1	1
